# Supplementary material for: Identification of MicroRNAs Inhibiting TGF-β-Induced IL-11 Production in Bone Metastatic Breast Cancer Cells
Source: PLoS One. 2012 May 21;7(5):e37361. doi: 10.1371/journal.pone.0037361 (PMC3357420; doi:10.1371/journal.pone.0037361)
Supplement: Table S1 — Expression of 455 miRNAs in highly metastatic MDA-MB-231(SA) and parental MDA-MB-231 cells. (XLS) [file pone.0037361.s002.xls]

## Sheet: sorted
Table S1. Expression of 455 miRNAs in highly metastatic MDA-MB-231(SA) and parental MDA-MB-231 cells.
miRNA	MDA-MB-231 parental	MDA-MB-231(SA)	Fold change
hsa-miR-200b	4.04323	0.857442	-9.09949
hsa-miR-200a	2.87861	0.0185738	-7.26032
hsa-miR-210	6.29888	3.59367	-6.52156
hsa-miR-429	2.27148	-0.342972	-6.12392
hsa-miR-152	3.30562	1.45453	-3.60774
hsa-miR-34a	5.26926	3.884	-2.61219
hsa-miR-489	2.95218	1.64317	-2.47771
hsa-miR-653	1.87005	0.639292	-2.3469
hsa-miR-22	7.48243	6.40488	-2.11045
hsa-miR-193b	5.77738	4.79596	-1.97441
hsa-miR-614	0.259375	-0.716736	-1.96716
hsa-miR-491	3.48087	2.68352	-1.73791
hsa-miR-204	2.55646	1.78639	-1.70535
hsa-miR-155	2.40102	1.64865	-1.68456
hsa-miR-518b	0.99301	0.259778	-1.66236
hsa-miR-621	-0.461883	-1.12863	-1.58749
hsa-miR-147	0.219682	-0.422609	-1.56081
hsa-miR-373*	2.60663	1.99846	-1.52432
hsa-miR-422a	1.96235	1.36479	-1.51315
hsa-miR-28	4.53122	3.9345	-1.51228
hsa-miR-608	0.0893812	-0.496827	-1.5013
hsa-miR-379	0.400969	-0.175473	-1.49117
hsa-miR-346	0.935147	0.365923	-1.48373
hsa-miR-134	1.61009	1.05067	-1.47367
hsa-miR-649	0.0678305	-0.48461	-1.46656
hsa-miR-199a	0.347508	-0.197805	-1.45934
hsa-miR-520a*	0.193713	-0.344677	-1.45235
hsa-miR-517*	0.769959	0.242089	-1.4418
hsa-miR-221	8.17022	7.65574	-1.42849
hsa-miR-34c	4.03046	3.51667	-1.42779
hsa-miR-542-5p	2.19537	1.68389	-1.42551
hsa-miR-637	0.270642	-0.238115	-1.42282
hsa-miR-602	2.5282	2.03126	-1.41121
hsa-miR-365	4.96642	4.47291	-1.40786
hsa-miR-34b	4.31903	3.83933	-1.39445
hsa-miR-586	0.2462	-0.228324	-1.38946
hsa-miR-138	5.95386	5.50505	-1.36491
hsa-miR-517a	1.06223	0.633466	-1.34608
hsa-miR-549	-0.421391	-0.848139	-1.3442
hsa-miR-181a*	4.02879	3.60364	-1.34272
hsa-miR-498	3.46001	3.04398	-1.33425
hsa-miR-518c	0.138191	-0.273224	-1.32999
hsa-miR-503	3.49157	3.08449	-1.326
hsa-miR-302b*	0.396019	-0.00949615	-1.32456
hsa-miR-526c	0.404222	-0.00109114	-1.32438
hsa-miR-578	-0.370208	-0.754964	-1.30564
hsa-miR-595	1.57639	1.19318	-1.30423
hsa-miR-451	1.21854	0.838074	-1.30177
hsa-miR-525	2.05458	1.67599	-1.30008
hsa-miR-182	5.24438	4.86799	-1.2981
hsa-miR-557	1.41812	1.05458	-1.28658
hsa-miR-513	4.82553	4.46622	-1.28282
hsa-miR-205	1.90315	1.5498	-1.27752
hsa-miR-373	1.79218	1.44044	-1.2761
hsa-miR-222	8.96616	8.61477	-1.2758
hsa-miR-563	1.00937	0.659489	-1.27445
hsa-miR-302c	0.367643	0.0223083	-1.27045
hsa-miR-617	1.20868	0.864206	-1.26969
hsa-miR-302a*	0.109958	-0.209679	-1.24802
hsa-miR-552	0.665858	0.361721	-1.23468
hsa-miR-224	6.03228	5.72886	-1.23407
hsa-miR-188	3.48963	3.19006	-1.23078
hsa-miR-21	10.8782	10.5789	-1.23058
hsa-miR-363*	-0.0617296	-0.359072	-1.22888
hsa-miR-613	0.436528	0.144792	-1.22411
hsa-miR-329	1.52789	1.23813	-1.22243
hsa-miR-133a	1.31165	1.02245	-1.22196
hsa-miR-550	2.59355	2.30546	-1.22102
hsa-miR-486	3.19928	2.91162	-1.22066
hsa-miR-492	1.77349	1.48627	-1.22028
hsa-miR-125a	6.71105	6.43959	-1.20703
hsa-miR-376a*	-0.398349	-0.667753	-1.20531
hsa-miR-452	4.02323	3.7542	-1.20499
hsa-miR-638	4.80946	4.55391	-1.19379
hsa-miR-560	1.82598	1.57051	-1.19372
hsa-miR-488	0.516304	0.266568	-1.18899
hsa-miR-601	3.58048	3.3313	-1.18853
hsa-miR-15a	7.22107	6.97714	-1.18421
hsa-miR-96	1.94323	1.69934	-1.18418
hsa-miR-512-5p	1.18721	0.943577	-1.18397
hsa-miR-559	0.391385	0.147804	-1.18393
hsa-miR-542-3p	2.8306	2.59284	-1.17917
hsa-miR-214	2.44448	2.20706	-1.17888
hsa-miR-99b	5.97401	5.74531	-1.17178
hsa-miR-202*	-0.0569317	-0.285256	-1.17147
hsa-miR-585	1.16619	0.938846	-1.17067
hsa-miR-382	0.863227	0.635916	-1.17065
hsa-miR-424	7.15675	6.92959	-1.17053
hsa-miR-520b	1.28207	1.05512	-1.17036
hsa-miR-639	-0.804024	-1.02973	-1.16935
hsa-miR-182*	1.58739	1.36307	-1.16822
hsa-miR-206	1.22595	1.00729	-1.16366
hsa-miR-635	0.0463252	-0.171974	-1.16336
hsa-miR-532	3.11407	2.89683	-1.16251
hsa-miR-518c*	2.2506	2.03413	-1.16189
hsa-let-7e	7.44862	7.23426	-1.1602
hsa-miR-663	2.96642	2.75631	-1.15678
hsa-miR-487a	3.94116	3.73507	-1.15356
hsa-miR-181b	6.80903	6.6031	-1.15343
hsa-miR-644	-0.490887	-0.696621	-1.15327
hsa-miR-661	-0.922928	-1.12786	-1.15263
hsa-miR-484	3.04862	2.8445	-1.15198
hsa-miR-640	2.19536	1.99567	-1.14845
hsa-miR-141	2.75	2.55158	-1.14744
hsa-miR-566	-0.396442	-0.593141	-1.14607
hsa-miR-485-5p	-0.825199	-1.02148	-1.14574
hsa-miR-526b*	0.484243	0.288635	-1.14521
hsa-miR-572	1.28448	1.09291	-1.14201
hsa-miR-526b	2.07671	1.88527	-1.1419
hsa-miR-200c	3.07059	2.88006	-1.14118
hsa-miR-518f*	2.24298	2.0566	-1.13791
hsa-miR-500	2.83995	2.66047	-1.13248
hsa-miR-200a*	1.83753	1.65906	-1.13169
hsa-miR-524	-0.486878	-0.664247	-1.13082
hsa-miR-524*	1.95688	1.7819	-1.12895
hsa-miR-548b	0.308299	0.134944	-1.12768
hsa-miR-619	-0.273396	-0.438526	-1.12127
hsa-miR-146a	6.13428	5.9744	-1.11719
hsa-miR-520a	0.125853	-0.0265929	-1.11145
hsa-let-7b	7.33906	7.18736	-1.11088
hsa-miR-26a	7.34625	7.19569	-1.11
hsa-miR-567	1.74415	1.59596	-1.10818
hsa-miR-362	2.50762	2.36216	-1.10609
hsa-miR-610	2.47415	2.33168	-1.10379
hsa-miR-380-5p	-0.6166	-0.758585	-1.10342
hsa-miR-367	1.33477	1.19436	-1.10222
hsa-miR-646	-1.73951	-1.87727	-1.10019
hsa-miR-198	3.67651	3.54026	-1.09905
hsa-miR-29a	9.35015	9.21483	-1.09834
hsa-miR-634	1.86965	1.73553	-1.09742
hsa-miR-636	2.60719	2.47313	-1.09738
hsa-miR-223	3.01447	2.88316	-1.09528
hsa-miR-570	0.284522	0.157925	-1.09172
hsa-miR-449	1.68014	1.55602	-1.08984
hsa-miR-184	2.47736	2.35351	-1.08964
hsa-miR-605	0.992337	0.869177	-1.08912
hsa-miR-191*	2.78074	2.65951	-1.08766
hsa-miR-381	0.0453233	-0.0753451	-1.08724
hsa-miR-660	2.2367	2.11913	-1.08491
hsa-miR-622	2.1857	2.07029	-1.08328
hsa-miR-519e*	3.8953	3.78268	-1.08119
hsa-miR-650	3.37329	3.26318	-1.07931
hsa-miR-520d*	2.0996	1.9901	-1.07885
hsa-miR-372	-0.224149	-0.332207	-1.07778
hsa-miR-409-3p	2.68225	2.57427	-1.07772
hsa-miR-629	3.51931	3.41159	-1.07752
hsa-miR-302d	-0.182653	-0.289128	-1.07659
hsa-miR-493-5p	2.66186	2.55739	-1.0751
hsa-miR-124a	1.86799	1.76628	-1.07304
hsa-miR-520e	0.885797	0.787546	-1.07048
hsa-miR-30e-3p	4.46287	4.36504	-1.07016
hsa-miR-431	1.20255	1.10725	-1.06829
hsa-miR-592	-0.233614	-0.328775	-1.06818
hsa-miR-581	-0.213455	-0.307381	-1.06727
hsa-miR-518f	0.698556	0.620877	-1.05532
hsa-miR-507	1.10357	1.03237	-1.05059
hsa-miR-659	2.25231	2.18236	-1.04968
hsa-miR-370	5.84883	5.77933	-1.04935
hsa-miR-299-3p	2.82391	2.755	-1.04893
hsa-miR-539	0.291873	0.223059	-1.04885
hsa-miR-122a	0.867055	0.800261	-1.04739
hsa-miR-220	0.875593	0.808897	-1.04732
hsa-miR-594	5.78818	5.72229	-1.04673
hsa-miR-510	1.06381	1.00104	-1.04446
hsa-miR-335	3.60872	3.54742	-1.04341
hsa-miR-590	4.36228	4.30121	-1.04324
hsa-miR-648	2.49143	2.43207	-1.042
hsa-miR-133b	1.46083	1.4017	-1.04183
hsa-miR-154*	-0.277238	-0.333826	-1.04
hsa-miR-183	4.15887	4.10309	-1.03942
hsa-miR-433	-1.40261	-1.45821	-1.03929
hsa-miR-16	7.65207	7.59676	-1.03908
hsa-miR-339	4.17331	4.12072	-1.03712
hsa-miR-520c	0.765279	0.714598	-1.03575
hsa-miR-518a	0.283725	0.235586	-1.03393
hsa-miR-30e-5p	4.47208	4.42494	-1.03321
hsa-miR-583	3.04354	2.99944	-1.03104
hsa-miR-495	0.0432252	0.000233536	-1.03025
hsa-miR-29c	5.86202	5.82017	-1.02943
hsa-miR-603	0.292893	0.257306	-1.02497
hsa-miR-127	3.00582	2.97565	-1.02114
hsa-miR-212	4.86304	4.83886	-1.0169
hsa-miR-181a	6.8611	6.8379	-1.01621
hsa-miR-523	-0.431495	-0.454459	-1.01604
hsa-miR-519c	-0.774806	-0.797256	-1.01568
hsa-let-7c	6.60181	6.58161	-1.0141
hsa-miR-487b	5.35253	5.33723	-1.01066
hsa-miR-30a-3p	5.64397	5.63153	-1.00866
hsa-miR-296	1.93101	1.91992	-1.00771
hsa-miR-494	6.90217	6.89159	-1.00736
hsa-miR-502	2.07983	2.06934	-1.0073
hsa-miR-25	6.40662	6.39901	-1.00529
hsa-miR-302c*	3.04077	3.03495	-1.00404
hsa-miR-632	0.6619	0.661652	-1.00017
hsa-miR-92b	3.55058	3.55089	1.00022
hsa-miR-551b	1.75759	1.76458	1.00486
hsa-miR-548c	0.269044	0.278403	1.00651
hsa-miR-580	-0.334224	-0.324814	1.00654
hsa-miR-526a	2.6702	2.67978	1.00666
hsa-miR-202	5.48821	5.49988	1.00812
hsa-miR-520g	0.319703	0.333468	1.00959
hsa-miR-564	2.59254	2.60829	1.01098
hsa-miR-509	4.39084	4.40995	1.01333
hsa-miR-425-3p	2.2792	2.30007	1.01457
hsa-miR-575	4.8272	4.8481	1.01459
hsa-miR-527	2.39823	2.42182	1.01648
hsa-miR-647	0.384924	0.410208	1.01768
hsa-miR-153	-1.58669	-1.55965	1.01892
hsa-miR-185	4.81239	4.83967	1.01909
hsa-miR-508	2.33768	2.36673	1.02034
hsa-miR-612	-1.01055	-0.981363	1.02044
hsa-miR-606	-0.575477	-0.545552	1.02096
hsa-miR-516-5p	0.808727	0.840372	1.02218
hsa-miR-299-5p	0.718617	0.75393	1.02478
hsa-miR-203	1.91448	1.9539	1.0277
hsa-miR-100	8.75599	8.79676	1.02866
hsa-miR-645	1.15944	1.2041	1.03144
hsa-miR-545	1.63664	1.68393	1.03333
hsa-miR-591	-0.170994	-0.122903	1.0339
hsa-miR-15b	7.75725	7.80791	1.03574
hsa-miR-490	0.412891	0.465674	1.03726
hsa-miR-449b	0.968075	1.02322	1.03896
hsa-miR-448	-1.21538	-1.1586	1.04014
hsa-miR-361	5.0721	5.12982	1.04082
hsa-miR-501	3.36875	3.42693	1.04115
hsa-miR-432*	0.230808	0.289265	1.04135
hsa-miR-125b	9.28281	9.34618	1.0449
hsa-miR-584	2.78711	2.85306	1.04677
hsa-miR-611	2.20795	2.2779	1.04968
hsa-miR-383	0.359294	0.431546	1.05136
hsa-miR-574	4.95688	5.03041	1.05229
hsa-miR-30c	8.02228	8.09613	1.05252
hsa-miR-553	0.0183391	0.0927749	1.05295
hsa-miR-588	0.506436	0.582631	1.05423
hsa-miR-345	4.16121	4.2421	1.05767
hsa-miR-154	0.345475	0.428459	1.05921
hsa-miR-654	-1.18934	-1.10501	1.0602
hsa-miR-324-3p	6.91571	7.00045	1.0605
hsa-miR-33b	-1.22511	-1.13644	1.06339
hsa-miR-505	2.8427	2.93857	1.0687
hsa-miR-624	0.683117	0.782732	1.07149
hsa-let-7a	9.32697	9.43318	1.0764
hsa-miR-181d	5.01467	5.13138	1.08426
hsa-miR-604	0.0624025	0.180275	1.08513
hsa-let-7f	9.1842	9.30364	1.08631
hsa-miR-30a-5p	8.47272	8.59413	1.0878
hsa-miR-432	2.14779	2.27201	1.08992
hsa-miR-519e	1.64542	1.77195	1.09166
hsa-miR-384	-0.164036	-0.0368761	1.09214
hsa-miR-516-3p	0.85483	0.982871	1.09281
hsa-miR-662	1.68698	1.8152	1.09294
hsa-miR-600	-0.860635	-0.719035	1.10313
hsa-miR-421	3.84044	3.98327	1.10407
hsa-miR-29b	9.3749	9.51807	1.10433
hsa-miR-519d	0.746777	0.890519	1.10477
hsa-miR-151	5.45966	5.60512	1.10608
hsa-miR-368	-0.901934	-0.751754	1.10971
hsa-miR-506	1.90895	2.05959	1.11007
hsa-miR-27a	7.3405	7.49339	1.11179
hsa-miR-579	-0.932058	-0.778581	1.11225
hsa-miR-95	0.655456	0.809272	1.11251
hsa-miR-369-5p	-0.303532	-0.1462	1.11522
hsa-miR-149	3.68503	3.84747	1.11918
hsa-miR-558	-0.567042	-0.399018	1.12352
hsa-miR-374	5.79775	5.96904	1.12606
hsa-miR-93	7.071	7.2457	1.12873
hsa-miR-658	-0.335083	-0.159318	1.12956
hsa-miR-520h	-0.0764014	0.100241	1.13025
hsa-miR-597	1.33509	1.51348	1.13162
hsa-miR-519b	-0.783281	-0.603814	1.13247
hsa-miR-561	-0.397606	-0.217909	1.13265
hsa-miR-548d	0.376943	0.562974	1.13763
hsa-miR-31	0.903881	1.09215	1.1394
hsa-miR-616	-0.258561	-0.065697	1.14303
hsa-miR-656	-0.613136	-0.418647	1.14432
hsa-miR-625	4.7092	4.90595	1.14611
hsa-miR-302a	0.70142	0.901965	1.14913
hsa-miR-199b	-0.457364	-0.251375	1.15348
hsa-miR-409-5p	1.04909	1.25898	1.1566
hsa-miR-618	-0.0216407	0.189474	1.15758
hsa-miR-483	0.713586	0.930079	1.16191
hsa-miR-518e	-0.885855	-0.666094	1.16454
hsa-miR-371	0.834889	1.06546	1.1733
hsa-miR-130a	7.43135	7.66588	1.17653
hsa-miR-626	-0.727512	-0.479706	1.1874
hsa-miR-514	-0.614888	-0.365413	1.18877
hsa-miR-7	4.67396	4.9235	1.18883
hsa-miR-518d	0.60907	0.861362	1.1911
hsa-miR-144	-1.10144	-0.846042	1.19366
hsa-miR-30b	6.75107	7.00755	1.19456
hsa-miR-98	5.90198	6.15905	1.19505
hsa-miR-30d	6.30545	6.56421	1.19645
hsa-miR-452*	1.69719	1.95689	1.19723
hsa-miR-627	1.45046	1.71196	1.19873
hsa-miR-325	-0.379836	-0.113697	1.20258
hsa-miR-548a	-0.709435	-0.441938	1.20372
hsa-miR-519a	-0.457655	-0.188879	1.20479
hsa-miR-193a	3.67307	3.9486	1.21044
hsa-miR-410	-0.343269	-0.0647303	1.21297
hsa-miR-493-3p	1.3121	1.5975	1.21874
hsa-miR-323	-1.7445	-1.45878	1.21902
hsa-miR-520d	0.522826	0.816956	1.22615
hsa-miR-562	-0.295745	0.00151645	1.22881
hsa-miR-631	2.79977	3.09771	1.22939
hsa-miR-320	7.1448	7.44773	1.23365
hsa-miR-106b	6.89353	7.20254	1.23886
hsa-miR-376b	-1.13354	-0.8227	1.24043
hsa-miR-623	2.33708	2.65152	1.24354
hsa-miR-196b	-0.268537	0.046013	1.24362
hsa-miR-499	-0.592571	-0.275299	1.24597
hsa-miR-641	1.58232	1.90574	1.25129
hsa-miR-338	1.0496	1.3783	1.25588
hsa-miR-515-5p	-1.02224	-0.691643	1.25753
hsa-miR-450	2.66849	3.00167	1.25979
hsa-miR-609	0.490617	0.824285	1.26021
hsa-let-7i	7.40895	7.74325	1.26077
hsa-miR-26b	5.9859	6.32086	1.26134
hsa-miR-643	0.842186	1.17737	1.26154
hsa-miR-132	4.01784	4.35332	1.2618
hsa-miR-515-3p	-0.0645064	0.271494	1.26225
hsa-miR-642	-0.490357	-0.152019	1.2643
hsa-miR-571	1.06659	1.40562	1.26491
hsa-miR-525*	-0.284887	0.0563361	1.26683
hsa-miR-568	-0.283991	0.0592208	1.26858
hsa-miR-337	-0.272948	0.0761937	1.2738
hsa-miR-328	1.84838	2.20035	1.2763
hsa-miR-375	-0.85122	-0.488426	1.28591
hsa-miR-23a	8.36625	8.73461	1.29088
hsa-miR-186	4.57556	4.94555	1.29235
hsa-miR-130b	5.97224	6.34448	1.29437
hsa-miR-565	5.23705	5.62349	1.30717
hsa-miR-331	5.43571	5.824	1.30884
hsa-miR-191	5.59873	5.98732	1.30912
hsa-miR-423	1.77337	2.16308	1.31013
hsa-miR-485-3p	0.91855	1.31036	1.31203
hsa-miR-657	-0.02221	0.370144	1.31253
hsa-miR-376a	-0.758576	-0.362777	1.31567
hsa-let-7d	7.59617	7.99899	1.32209
hsa-miR-208	-1.38635	-0.983031	1.32255
hsa-miR-340	1.55763	1.96369	1.32507
hsa-miR-512-3p	0.807839	1.2151	1.32617
hsa-miR-607	-1.32959	-0.910992	1.33663
hsa-miR-593	0.865216	1.28721	1.33978
hsa-miR-628	1.29143	1.71677	1.34289
hsa-miR-520f	1.076	1.50264	1.3441
hsa-miR-99a	3.76428	4.19098	1.34416
hsa-miR-148b	4.75016	5.17759	1.34483
hsa-miR-369-3p	-0.0880174	0.341213	1.34652
hsa-miR-380-3p	-0.842009	-0.409613	1.34947
hsa-miR-630	3.5779	4.01962	1.35823
hsa-miR-32	3.88655	4.32833	1.35828
hsa-miR-326	1.31305	1.75521	1.35864
hsa-miR-598	1.90349	2.34918	1.36197
hsa-miR-596	-1.40955	-0.961713	1.36399
hsa-let-7g	7.24942	7.71617	1.382
hsa-miR-197	4.91678	5.38709	1.38541
hsa-miR-599	-0.856401	-0.38367	1.38773
hsa-miR-556	-1.49947	-1.02618	1.38827
hsa-miR-187	-0.206299	0.266992	1.38827
hsa-miR-24	7.82704	8.32991	1.41702
hsa-miR-219	2.86146	3.36765	1.42029
hsa-miR-544	-0.917162	-0.40833	1.4229
hsa-miR-128a	3.27851	3.78883	1.42436
hsa-miR-549b	-0.359812	0.156039	1.42984
hsa-miR-655	-1.27558	-0.753159	1.43636
hsa-miR-651	0.477534	1.00223	1.43863
hsa-miR-140	4.2635	4.79113	1.44156
hsa-miR-302b	-0.277742	0.252044	1.44372
hsa-miR-10a	6.02633	6.56	1.44761
hsa-miR-143	0.0465739	0.580534	1.4479
hsa-miR-27b	7.29539	7.83679	1.45538
hsa-miR-569	-1.32285	-0.776338	1.46055
hsa-miR-218	4.29876	4.86918	1.48496
hsa-miR-411	-1.61032	-1.03856	1.48633
hsa-miR-589	1.03609	1.616	1.49475
hsa-miR-19a	7.25827	7.83869	1.49529
hsa-miR-377	-0.0213391	0.559477	1.4957
hsa-miR-23b	7.6496	8.24368	1.50951
hsa-miR-587	-1.50029	-0.904807	1.51098
hsa-miR-455	2.19143	2.79648	1.52104
hsa-miR-511	-0.904178	-0.277322	1.5442
hsa-miR-136	-0.491867	0.135089	1.5443
hsa-miR-211	-0.50732	0.128474	1.55379
hsa-miR-19b	7.90103	8.54636	1.56409
hsa-miR-128b	3.51501	4.17789	1.58325
hsa-miR-453	0.146814	0.811427	1.58514
hsa-miR-216	-0.649378	0.0241792	1.595
hsa-miR-425-5p	4.74681	5.42204	1.59685
hsa-miR-107	7.0604	7.74736	1.60989
hsa-miR-652	-0.235809	0.45299	1.61194
hsa-miR-324-5p	5.25855	5.94927	1.61409
hsa-miR-92	6.98986	7.68688	1.62115
hsa-miR-615	1.37481	2.07855	1.62872
hsa-miR-215	2.16607	2.87583	1.63553
hsa-miR-126*	1.22197	1.93695	1.64146
hsa-miR-17-5p	7.03113	7.74664	1.64206
hsa-miR-189	2.23934	2.95686	1.64436
hsa-miR-199a*	-0.792948	-0.0663146	1.65477
hsa-miR-103	7.39654	8.1245	1.6563
hsa-miR-150	-0.774173	-0.0346629	1.66961
hsa-miR-555	-1.05199	-0.311709	1.67051
hsa-miR-106a	6.38619	7.14189	1.68845
hsa-miR-20b	3.86419	4.62385	1.69309
hsa-miR-20a	8.01258	8.77746	1.69923
hsa-miR-1	-1.12504	-0.359343	1.70019
hsa-miR-18a*	0.805526	1.57626	1.70614
hsa-miR-135a	1.25689	2.03045	1.70948
hsa-miR-517b	1.57093	2.35096	1.71717
hsa-miR-554	0.330656	1.11603	1.72354
hsa-miR-576	-0.52749	0.260483	1.72665
hsa-miR-633	-0.749872	0.0398961	1.7288
hsa-miR-551a	1.11064	1.90782	1.7377
hsa-miR-33	4.34906	5.14665	1.73819
hsa-miR-342	3.54045	4.36089	1.76594
hsa-miR-412	-1.58409	-0.751846	1.78046
hsa-miR-620	-0.633952	0.203069	1.78636
hsa-miR-577	-0.133469	0.72365	1.81142
hsa-miR-17-3p	4.22672	5.08525	1.8132
hsa-miR-18a	6.47813	7.3508	1.83104
hsa-miR-192	3.01518	3.89048	1.83439
hsa-miR-9	2.29401	3.17245	1.83839
hsa-miR-148a	4.3875	5.26632	1.83887
hsa-miR-10b	2.63321	3.54641	1.88322
hsa-miR-18b	4.52695	5.4784	1.93381
hsa-miR-129	1.74071	2.7013	1.9461
hsa-miR-101	4.55447	5.55952	2.00702
hsa-miR-181c	2.32111	3.33256	2.01594
hsa-miR-190	0.409431	1.4249	2.02156
hsa-miR-330	2.96916	4.00974	2.05705
hsa-miR-139	1.48814	2.54016	2.07342
hsa-miR-126	3.42362	4.47605	2.07401
hsa-miR-496	-1.65557	-0.575572	2.11403
hsa-miR-422b	4.62801	5.77016	2.20709
hsa-miR-573	-1.14752	0.00525225	2.22341
hsa-miR-195	2.50019	3.67541	2.25827
hsa-miR-378	1.19482	2.44068	2.3716
hsa-miR-9*	1.31078	2.56523	2.38576
hsa-miR-301	4.37304	5.6362	2.40021
hsa-miR-497	1.12928	2.40264	2.41723
hsa-miR-137	1.36532	2.67687	2.48208
hsa-miR-194	1.83066	3.14796	2.492
hsa-miR-522	1.35742	2.68801	2.51505
hsa-miR-217	-1.66233	-0.217916	2.72152
hsa-miR-146b	2.01487	3.49252	2.78495
hsa-miR-582	1.59773	3.1889	3.01294
hsa-miR-145	-0.506094	1.20928	3.28381
hsa-miR-521	1.58097	3.32277	3.34452
hsa-miR-135b	-0.246845	1.53233	3.43231
hsa-miR-363	-0.954255	0.895975	3.60558
hsa-miR-517c	2.60929	4.66475	4.15677
hsa-miR-105	-0.985492	1.48934	5.55903
hsa-miR-142-5p	0.537057	3.20353	6.34874
hsa-miR-142-3p	1.72183	4.65473	7.63644
hsa-miR-196a	0.192566	3.1333	7.678
hsa-miR-504	0.120575	3.382	9.58933
