# Supplementary material for: Identification of MicroRNAs Inhibiting TGF-β-Induced IL-11 Production in Bone Metastatic Breast Cancer Cells
Source: PLoS One. 2012 May 21;7(5):e37361. doi: 10.1371/journal.pone.0037361 (PMC3357420; doi:10.1371/journal.pone.0037361)
Supplement: Table S2 — Predicted miRNA seed sequence binding sites in the IL11 3' UTR. The number of mismatches and G:U wobble pairs are given in the parentheses. (XLS) [file pone.0037361.s003.xls]

## Sheet: Sheet1
Table S2. Predicted miRNA seed sequence binding sites in the IL11 3' UTR. The number of mismatches and G:U wobble pairs are given in the parentheses.
		Prediction algorithm
	Binding site in the IL11 3' UTR	DIANA-microT	miRanda	miRDB	PITA	PicTar	TargetScan
miR-204	366–	8-mer (0 / 0)	7-mer (0 / 0)	7-mer (0 / 0)	7-mer (0 / 0)	–	–
	1449–	8-mer (0 / 0)	7-mer (0 / 0)	7-mer (0 / 0)	7-mer (0 / 0)	–	–
miR-211	366–	8-mer (0 / 0)	7-mer (0 / 0)	7-mer (0 / 0)	7-mer (0 / 0)	–	–
	1449–	8-mer (0 / 0)	7-mer (0 / 0)	7-mer (0 / 0)	7-mer (0 / 0)	–	–
mir-379	1557–	–	–	–	6-mer (0 / 1)	–	–
	749–	–	–	–	6-mer (1 / 1)	–	–
	755–	–	–	–	6-mer (1 / 1)	–	–
	102–	–	–	–	6-mer (1 / 0)	–	–
	1057–	–	–	–	7-mer (1 / 1)	–	–
	1546–	–	–	–	6-mer (1 / 1)	–	–
	1421–	–	–	–	6-mer (1 / 1)	–	–
	844–	–	–	–	6-mer (1 / 1)	–	–
	746–	–	–	–	6-mer (1 / 1)	–	–
	723–	–	–	–	6-mer (1 / 0)	–	–
	1417–	–	–	–	6-mer (1 / 1)	–	–
	160–	–	–	–	6-mer (1 / 1)	–	–
	894–	–	–	–	6-mer (1 / 1)	–	–
	447–	–	–	–	6-mer (1 / 1)	–	–
	149–	–	–	–	6-mer (1 / 1)	–	–
	285–	–	–	–	6-mer (1 / 0)	–	–
	274–	–	–	–	6-mer (0 / 1)	–	–
	900–	–	–	–	6-mer (1 / 1)	–	–
