# Supplementary material for: Identification of MicroRNAs Inhibiting TGF-β-Induced IL-11 Production in Bone Metastatic Breast Cancer Cells
Source: PLoS One. 2012 May 21;7(5):e37361. doi: 10.1371/journal.pone.0037361 (PMC3357420; doi:10.1371/journal.pone.0037361)
Supplement: Table S3 — Genes over 1.5-fold under- or overexpressed in response to miR-204. (XLS) [file pone.0037361.s004.xls]

## Sheet: Sheet1
Table S3. Genes over 1.5-fold under- or overexpressed in response to miR-204.
				Predicted target of miR-204
Symbol	Entrez ID	Definition	Fold change (vs. neg. ctrl pre-miR)	miRanda	PicTar	TargetScan	DIANA-microT	miRDB	PITA
AP1S2	8905	Homo sapiens adaptor-related protein complex 1, sigma 2 subunit (AP1S2), mRNA.	-2.31922	X		X		X	X
MRPS17	51373	Homo sapiens mitochondrial ribosomal protein S17 (MRPS17), nuclear gene encoding mitochondrial protein, mRNA.	-2.28228	X		X			X
SERP1	27230	Homo sapiens stress-associated endoplasmic reticulum protein 1 (SERP1), mRNA.	-2.23685	X	X			X	X
LOC654194	654194	PREDICTED: Homo sapiens similar to ribosomal protein S27 (LOC654194), mRNA.	-2.23098
RPL21	6144	Homo sapiens ribosomal protein L21 (RPL21), mRNA.	-2.10308
	NA	Homo sapiens cDNA: FLJ23313 fis, clone HEP11919	-2.07478
M6PR	4074	Homo sapiens mannose-6-phosphate receptor (cation dependent) (M6PR), mRNA.	-2.03595	X	X	X	X		X
ACSL4	2182	Homo sapiens acyl-CoA synthetase long-chain family member 4 (ACSL4), transcript variant 1, mRNA.	-1.97163	X		X	X	X	X
SERINC3	10955	Homo sapiens serine incorporator 3 (SERINC3), transcript variant 1, mRNA.	-1.93306	X				X	X
RPL14	9045	Homo sapiens ribosomal protein L14 (RPL14), transcript variant 1, mRNA.	-1.88326
RAB10	10890	Homo sapiens RAB10, member RAS oncogene family (RAB10), mRNA.	-1.85194	X	X	X		X	X
LOC401152	401152	Homo sapiens HCV F-transactivated protein 1 (LOC401152), mRNA.	-1.81874
LOC642033	642033	PREDICTED: Homo sapiens similar to ATP-binding cassette, sub-family F, member 1 isoform b (LOC642033), mRNA.	-1.8066
LFNG	3955	Homo sapiens LFNG O-fucosylpeptide 3-beta-N-acetylglucosaminyltransferase (LFNG), transcript variant 1, mRNA.	-1.80043			X
RAB22A	57403	Homo sapiens RAB22A, member RAS oncogene family (RAB22A), mRNA.	-1.77433	X	X	X	X	X	X
LOC648622	648622	PREDICTED: Homo sapiens similar to ribosomal protein S27 (LOC648622), mRNA.	-1.75926
	NA	AGENCOURT_10229596 NIH_MGC_141 Homo sapiens cDNA clone IMAGE:6563923 5, mRNA sequence	-1.75085
LOC642989	642989	PREDICTED: Homo sapiens similar to 40S ribosomal protein S25 (LOC642989), mRNA.	-1.74081
LOC645138	645138	PREDICTED: Homo sapiens similar to ribosomal protein S11 (LOC645138), mRNA.	-1.72395
BIRC2	329	Homo sapiens baculoviral IAP repeat-containing 2 (BIRC2), mRNA.	-1.71376	X				X	X
PBX2	5089	Homo sapiens pre-B-cell leukemia homeobox 2 (PBX2), mRNA.	-1.71177
SNORD13	692084	Homo sapiens small nucleolar RNA, C/D box 13 (SNORD13), non-coding RNA.	-1.70493
IFIT2	3433	Homo sapiens interferon-induced protein with tetratricopeptide repeats 2 (IFIT2), mRNA.	-1.7031						X
BTBD1	53339	Homo sapiens BTB (POZ) domain containing 1 (BTBD1), transcript variant 2, mRNA.	-1.68015	X				X	X
LOC391656	391656	PREDICTED: Homo sapiens similar to hCG1640454 (LOC391656), mRNA.	-1.67942
LOC442454	442454	Homo sapiens ubiquinol-cytochrome c reductase binding protein pseudogene (LOC442454), non-coding RNA.	-1.6768
C4orf26	152816	Homo sapiens chromosome 4 open reading frame 26 (C4orf26), mRNA.	-1.67523
RPL26	6154	Homo sapiens ribosomal protein L26 (RPL26), mRNA.	-1.67165
JARID2	3720	Homo sapiens jumonji, AT rich interactive domain 2 (JARID2), mRNA.	-1.66529	X		X		X	X
RPL31	6160	Homo sapiens ribosomal protein L31 (RPL31), transcript variant 1, mRNA.	-1.6618
RPS27	6232	Homo sapiens ribosomal protein S27 (metallopanstimulin 1) (RPS27), mRNA.	-1.65921
PPP3R1	5534	Homo sapiens protein phosphatase 3 (formerly 2B), regulatory subunit B, alpha isoform (PPP3R1), mRNA.	-1.65051	X	X	X			X
UBE2J1	51465	Homo sapiens ubiquitin-conjugating enzyme E2, J1 (UBC6 homolog, yeast) (UBE2J1), mRNA.	-1.64712	X		X		X	X
HINT2	84681	Homo sapiens histidine triad nucleotide binding protein 2 (HINT2), mRNA.	-1.64008	X					X
TOMM5	401505	Homo sapiens translocase of outer mitochondrial membrane 5 homolog (yeast) (TOMM5), nuclear gene encoding mitochondrial protein, transcript variant 1, mRNA.	-1.63923
IL11	3589	Homo sapiens interleukin 11 (IL11), mRNA.	-1.63383	X				X	X
RPL10A	4736	Homo sapiens ribosomal protein L10a (RPL10A), mRNA.	-1.62538
DECR1	1666	Homo sapiens 2,4-dienoyl CoA reductase 1, mitochondrial (DECR1), nuclear gene encoding mitochondrial protein, mRNA.	-1.62245	X				X	X
PPARBP	5469	Homo sapiens PPAR binding protein (PPARBP), mRNA.	-1.61126
RPL7L1	285855	Homo sapiens ribosomal protein L7-like 1 (RPL7L1), mRNA.	-1.60931	X
IL1B	3553	Homo sapiens interleukin 1, beta (IL1B), mRNA.	-1.60676	X					X
BCL2L2	599	Homo sapiens BCL2-like 2 (BCL2L2), mRNA.	-1.60525	X		X	X		X
AP1S1	1174	Homo sapiens adaptor-related protein complex 1, sigma 1 subunit (AP1S1), transcript variant 2, mRNA.	-1.60005	X	X	X			X
PTPRR	5801	Homo sapiens protein tyrosine phosphatase, receptor type, R (PTPRR), transcript variant 1, mRNA.	-1.59627	X				X	X
PRPF19	27339	Homo sapiens PRP19/PSO4 pre-mRNA processing factor 19 homolog (S. cerevisiae) (PRPF19), mRNA.	-1.59361
ELL2	22936	Homo sapiens elongation factor, RNA polymerase II, 2 (ELL2), mRNA.	-1.59231	X	X	X		X	X
	NA	AGENCOURT_14535501 NIH_MGC_191 Homo sapiens cDNA clone IMAGE:30415823 5, mRNA sequence	-1.58885
CDC42	998	Homo sapiens cell division cycle 42 (GTP binding protein, 25kDa) (CDC42), transcript variant 3, mRNA.	-1.58863	X	X				X
CSF2	1437	Homo sapiens colony stimulating factor 2 (granulocyte-macrophage) (CSF2), mRNA.	-1.58821
SPANXC	64663	Homo sapiens SPANX family, member C (SPANXC), mRNA.	-1.57991
IL6	3569	Homo sapiens interleukin 6 (interferon, beta 2) (IL6), mRNA.	-1.57587
C21orf33	8209	Homo sapiens chromosome 21 open reading frame 33 (C21orf33), nuclear gene encoding mitochondrial protein, transcript variant 2, mRNA.	-1.57571	X				X	X
SERF2	10169	Homo sapiens small EDRK-rich factor 2 (SERF2), mRNA.	-1.57563	X				X	X
TGFBR2	7048	Homo sapiens transforming growth factor, beta receptor II (70/80kDa) (TGFBR2), transcript variant 1, mRNA.	-1.5732	X		X		X	X
C8orf59	401466	Homo sapiens chromosome 8 open reading frame 59 (C8orf59), transcript variant 3, mRNA.	-1.57029
PTGS2	5743	Homo sapiens prostaglandin-endoperoxide synthase 2 (prostaglandin G/H synthase and cyclooxygenase) (PTGS2), mRNA.	-1.56978
SDHC	6391	Homo sapiens succinate dehydrogenase complex, subunit C, integral membrane protein, 15kDa (SDHC), nuclear gene encoding mitochondrial protein, transcript variant 4, mRNA.	-1.56013
LOC730740	730740	PREDICTED: Homo sapiens similar to H3 histone, family 3B (LOC730740), mRNA.	-1.55669
ELOVL6	79071	Homo sapiens ELOVL family member 6, elongation of long chain fatty acids (FEN1/Elo2, SUR4/Elo3-like, yeast) (ELOVL6), mRNA.	-1.55174	X	X	X		X	X
USP14	9097	Homo sapiens ubiquitin specific peptidase 14 (tRNA-guanine transglycosylase) (USP14), transcript variant 2, mRNA.	-1.54998	X					X
TOMM7	54543	Homo sapiens translocase of outer mitochondrial membrane 7 homolog (yeast) (TOMM7), nuclear gene encoding mitochondrial protein, mRNA.	-1.5473
DBT	1629	Homo sapiens dihydrolipoamide branched chain transacylase E2 (DBT), nuclear gene encoding mitochondrial protein, mRNA.	-1.53973			X			X
RPL7	6129	Homo sapiens ribosomal protein L7 (RPL7), mRNA.	-1.53839
GMFG	9535	Homo sapiens glia maturation factor, gamma (GMFG), mRNA.	-1.53613
SQSTM1	8878	Homo sapiens sequestosome 1 (SQSTM1), mRNA.	-1.53515
SPANXE	171489	Homo sapiens SPANX family, member E (SPANXE), mRNA.	-1.53264
RPS17	6218	Homo sapiens ribosomal protein S17 (RPS17), mRNA.	-1.52995
SEDLP	10597	Homo sapiens spondyloepiphyseal dysplasia, late, pseudogene (SEDLP), non-coding RNA.	-1.5258
C6orf173	387103	Homo sapiens chromosome 6 open reading frame 173 (C6orf173), mRNA.	-1.52416	X
MRPS18C	51023	Homo sapiens mitochondrial ribosomal protein S18C (MRPS18C), nuclear gene encoding mitochondrial protein, mRNA.	-1.51964
C20orf177	63939	Homo sapiens chromosome 20 open reading frame 177 (C20orf177), mRNA.	-1.51745	X				X	X
WDR41	55255	Homo sapiens WD repeat domain 41 (WDR41), mRNA.	-1.51523	X				X	X
NOLA3	55505	Homo sapiens nucleolar protein family A, member 3 (H/ACA small nucleolar RNPs) (NOLA3), mRNA.	-1.51513	X					X
SPP1	6696	Homo sapiens secreted phosphoprotein 1 (SPP1), transcript variant 1, mRNA.	-1.50399
PIGF	5281	Homo sapiens phosphatidylinositol glycan anchor biosynthesis, class F (PIGF), transcript variant 1, mRNA.	-1.50304	X					X
WDR1	9948	Homo sapiens WD repeat domain 1 (WDR1), transcript variant 1, mRNA.	1.50104
RPS29	6235	Homo sapiens ribosomal protein S29 (RPS29), transcript variant 1, mRNA.	1.5013
CMIP	80790	Homo sapiens c-Maf-inducing protein (CMIP), transcript variant Tc-mip, mRNA.	1.5037
DLC1	10395	Homo sapiens deleted in liver cancer 1 (DLC1), transcript variant 3, mRNA.	1.5053
ATP1A1	476	Homo sapiens ATPase, Na+/K+ transporting, alpha 1 polypeptide (ATP1A1), transcript variant 1, mRNA.	1.50754
RDH11	51109	Homo sapiens retinol dehydrogenase 11 (all-trans/9-cis/11-cis) (RDH11), mRNA.	1.5076	X					X
GNA13	10672	Homo sapiens guanine nucleotide binding protein (G protein), alpha 13 (GNA13), mRNA.	1.5139
LOC399900	399900	Homo sapiens hypothetical gene supported by AK093779 (LOC399900), mRNA.	1.51618
FAM119A	151194	Homo sapiens family with sequence similarity 119, member A (FAM119A), mRNA.	1.51967
DPY19L3	147991	Homo sapiens dpy-19-like 3 (C. elegans) (DPY19L3), mRNA.	1.51968
ATG4B	23192	Homo sapiens ATG4 autophagy related 4 homolog B (S. cerevisiae) (ATG4B), transcript variant 2, mRNA.	1.52246
SHROOM4	57477	Homo sapiens shroom family member 4 (SHROOM4), mRNA.	1.5257
TDP1	55775	Homo sapiens tyrosyl-DNA phosphodiesterase 1 (TDP1), transcript variant 1, mRNA.	1.52748	X
LRAP	64167	Homo sapiens leukocyte-derived arginine aminopeptidase (LRAP), mRNA.	1.52927
CRIP2	1397	Homo sapiens cysteine-rich protein 2 (CRIP2), mRNA.	1.54078
SHANK3	85358	Homo sapiens SH3 and multiple ankyrin repeat domains 3 (SHANK3), mRNA.	1.54767
LOC645600	645600	PREDICTED: Homo sapiens hypothetical protein LOC645600 (LOC645600), mRNA.	1.55476
C21orf24	400866	Homo sapiens chromosome 21 open reading frame 24 (C21orf24), mRNA.	1.55638
CTXN1	404217	Homo sapiens cortexin 1 (CTXN1), mRNA.	1.55931
GNA12	2768	Homo sapiens guanine nucleotide binding protein (G protein) alpha 12 (GNA12), mRNA.	1.56855						X
FCAR	2204	Homo sapiens Fc fragment of IgA, receptor for (FCAR), transcript variant 9, mRNA.	1.57986
CHRNA5	1138	Homo sapiens cholinergic receptor, nicotinic, alpha 5 (CHRNA5), mRNA.	1.58212
LOC440345	440345	PREDICTED: Homo sapiens hypothetical protein LOC440345, transcript variant 6 (LOC440345), mRNA.	1.58246
ARPC4	10093	Homo sapiens actin related protein 2/3 complex, subunit 4, 20kDa (ARPC4), transcript variant 3, mRNA.	1.58439
LOC643446	643446	PREDICTED: Homo sapiens similar to ribonucleic acid binding protein S1, transcript variant 2 (LOC643446), mRNA.	1.58655
LOC728499	728499	PREDICTED: Homo sapiens similar to Nuclear envelope pore membrane protein POM 121 (Pore membrane protein of 121 kDa) (P145) (LOC728499), mRNA.	1.5877
ZNF394	84124	Homo sapiens zinc finger protein 394 (ZNF394), mRNA.	1.58837
LOC652388	652388	PREDICTED: Homo sapiens similar to nodal modulator 2 isoform 2 (LOC652388), mRNA.	1.59512
ERLIN1	10613	Homo sapiens ER lipid raft associated 1 (ERLIN1), mRNA.	1.60613
ZNF69	7620	Homo sapiens zinc finger protein 69 (ZNF69), mRNA.	1.60683
LOC440349	440349	PREDICTED: Homo sapiens similar to nuclear pore complex interacting protein, transcript variant 1 (LOC440349), mRNA.	1.61891
MGAT4B	11282	Homo sapiens mannosyl (alpha-1,3-)-glycoprotein beta-1,4-N-acetylglucosaminyltransferase, isozyme B (MGAT4B), transcript variant 1, mRNA.	1.62234	X
	NA	Homo sapiens mRNA; cDNA DKFZp667A182 (from clone DKFZp667A182)	1.62354
ZNF549	256051	Homo sapiens zinc finger protein 549 (ZNF549), mRNA.	1.62986	X
EID2B	126272	Homo sapiens EP300 interacting inhibitor of differentiation 2B (EID2B), mRNA.	1.63627
SCML1	6322	Homo sapiens sex comb on midleg-like 1 (Drosophila) (SCML1), transcript variant 1, mRNA.	1.6376
SEMA3E	9723	Homo sapiens sema domain, immunoglobulin domain (Ig), short basic domain, secreted, (semaphorin) 3E (SEMA3E), mRNA.	1.64718	X				X	X
FKBP14	55033	Homo sapiens FK506 binding protein 14, 22 kDa (FKBP14), mRNA.	1.65455
LOC728888	728888	PREDICTED: Homo sapiens similar to Protein KIAA0220 (LOC728888), mRNA.	1.6585
	NA	xj89b12.x1 Soares_NFL_T_GBC_S1 Homo sapiens cDNA clone IMAGE:2664383 3, mRNA sequence	1.65879
STK40	83931	Homo sapiens serine/threonine kinase 40 (STK40), mRNA.	1.66129
ZMAT3	64393	Homo sapiens zinc finger, matrin type 3 (ZMAT3), transcript variant 2, mRNA.	1.7017
BTG3	10950	Homo sapiens BTG family, member 3 (BTG3), mRNA.	1.73208
LOC23117	23117	PREDICTED: Homo sapiens KIAA0220-like protein, transcript variant 16 (LOC23117), mRNA.	1.73448
LRRFIP1	9208	Homo sapiens leucine rich repeat (in FLII) interacting protein 1 (LRRFIP1), mRNA.	1.74198	X
TMEM17	200728	Homo sapiens transmembrane protein 17 (TMEM17), mRNA.	1.75259	X					X
PMM2	5373	Homo sapiens phosphomannomutase 2 (PMM2), mRNA.	1.77757
PDPK1	5170	Homo sapiens 3-phosphoinositide dependent protein kinase-1 (PDPK1), transcript variant 1, mRNA.	1.80135
C14orf85	319085	Homo sapiens chromosome 14 open reading frame 85 (C14orf85), non-coding RNA.	1.83004
LOC613037	613037	Homo sapiens nuclear pore complex interacting protein pseudogene (LOC613037), non-coding RNA.	1.84359
TXNDC5	81567	Homo sapiens thioredoxin domain containing 5 (TXNDC5), transcript variant 2, mRNA.	1.89745
PKIA	5569	Homo sapiens protein kinase (cAMP-dependent, catalytic) inhibitor alpha (PKIA), transcript variant 7, mRNA.	2.05632	X
