# Supplementary material for: Identification of MicroRNAs Inhibiting TGF-β-Induced IL-11 Production in Bone Metastatic Breast Cancer Cells
Source: PLoS One. 2012 May 21;7(5):e37361. doi: 10.1371/journal.pone.0037361 (PMC3357420; doi:10.1371/journal.pone.0037361)
Supplement: Table S4 — Genes over 1.5-fold under- or overexpressed in response to miR-379. (XLS) [file pone.0037361.s005.xls]

## Sheet: Sheet1
Table S4. Genes over 1.5-fold under- or overexpressed in response to miR-379.
				Predicted target of miR-379
Symbol	Entrez ID	Definition	Fold change (vs. neg. ctrl pre-miR)	miRanda	PicTar	TargetScan	DIANA-microT	miRDB	PITA
CSTB	1476	Homo sapiens cystatin B (stefin B) (CSTB), mRNA.	-3.64463	X					X
COL4A2	1284	Homo sapiens collagen, type IV, alpha 2 (COL4A2), mRNA.	-2.5695	X				X	X
G0S2	50486	Homo sapiens G0/G1switch 2 (G0S2), mRNA.	-2.3039	X				X	X
MTMR2	8898	Homo sapiens myotubularin related protein 2 (MTMR2), transcript variant 3, mRNA.	-2.18366	X		X		X	X
C4orf26	152816	Homo sapiens chromosome 4 open reading frame 26 (C4orf26), mRNA.	-2.1664
CCNI	10983	Homo sapiens cyclin I (CCNI), mRNA.	-2.14494
HBEGF	1839	Homo sapiens heparin-binding EGF-like growth factor (HBEGF), mRNA.	-2.14188	X		X		X	X
SMAP1	60682	Homo sapiens stromal membrane-associated protein 1 (SMAP1), mRNA.	-2.10433	X			X	X	X
MLLT11	10962	Homo sapiens myeloid/lymphoid or mixed-lineage leukemia (trithorax homolog, Drosophila); translocated to, 11 (MLLT11), mRNA.	-2.08335
B4GALT3	8703	Homo sapiens UDP-Gal:betaGlcNAc beta 1,4- galactosyltransferase, polypeptide 3 (B4GALT3), mRNA.	-2.04494	X
CDK6	1021	Homo sapiens cyclin-dependent kinase 6 (CDK6), mRNA.	-1.98613						X
LOC654194	654194	PREDICTED: Homo sapiens similar to ribosomal protein S27 (LOC654194), mRNA.	-1.93952
C15orf48	84419	Homo sapiens chromosome 15 open reading frame 48 (C15orf48), transcript variant 2, mRNA.	-1.91629	X
EIF4G2	1982	Homo sapiens eukaryotic translation initiation factor 4 gamma, 2 (EIF4G2), transcript variant 1, mRNA.	-1.91147	X		X		X	X
HOMER2	9455	Homo sapiens homer homolog 2 (Drosophila) (HOMER2), transcript variant 3, mRNA.	-1.83664	X		X			X
UBE2E3	10477	Homo sapiens ubiquitin-conjugating enzyme E2E 3 (UBC4/5 homolog, yeast) (UBE2E3), transcript variant 1, mRNA.	-1.82387	X	X	X		X	X
TFPI2	7980	Homo sapiens tissue factor pathway inhibitor 2 (TFPI2), mRNA.	-1.81544	X				X	X
PTK2	5747	Homo sapiens PTK2 protein tyrosine kinase 2 (PTK2), transcript variant 2, mRNA.	-1.80672	X				X	X
IL11	3589	Homo sapiens interleukin 11 (IL11), mRNA.	-1.80092
PDHA1	5160	Homo sapiens pyruvate dehydrogenase (lipoamide) alpha 1 (PDHA1), mRNA.	-1.77986
RPL21	6144	Homo sapiens ribosomal protein L21 (RPL21), mRNA.	-1.76811
TPST2	8459	Homo sapiens tyrosylprotein sulfotransferase 2 (TPST2), transcript variant 1, mRNA.	-1.75599
PTGS2	5743	Homo sapiens prostaglandin-endoperoxide synthase 2 (prostaglandin G/H synthase and cyclooxygenase) (PTGS2), mRNA.	-1.74162	X					X
MMACHC	25974	Homo sapiens methylmalonic aciduria (cobalamin deficiency) cblC type, with homocystinuria (MMACHC), mRNA.	-1.73893
CAPN5	726	Homo sapiens calpain 5 (CAPN5), mRNA.	-1.73722	X
MYO10	4651	Homo sapiens myosin X (MYO10), mRNA.	-1.71765	X		X			X
NKIRAS1	28512	Homo sapiens NFKB inhibitor interacting Ras-like 1 (NKIRAS1), mRNA.	-1.71395
SLC5A6	8884	Homo sapiens solute carrier family 5 (sodium-dependent vitamin transporter), member 6 (SLC5A6), mRNA.	-1.71235	X					X
C1orf55	163859	Homo sapiens chromosome 1 open reading frame 55 (C1orf55), mRNA.	-1.6858	X			X	X	X
GPX3	2878	Homo sapiens glutathione peroxidase 3 (plasma) (GPX3), mRNA.	-1.65713	X					X
CALB2	794	Homo sapiens calbindin 2 (CALB2), transcript variant CALB2c, mRNA.	-1.65201	X					X
RPL10A	4736	Homo sapiens ribosomal protein L10a (RPL10A), mRNA.	-1.64313
C1orf198	84886	Homo sapiens chromosome 1 open reading frame 198 (C1orf198), mRNA.	-1.62732
TMEM8	58986	Homo sapiens transmembrane protein 8 (five membrane-spanning domains) (TMEM8), mRNA.	-1.61349
ERGIC1	57222	Homo sapiens endoplasmic reticulum-golgi intermediate compartment (ERGIC) 1 (ERGIC1), transcript variant 1, mRNA.	-1.60768
ADIPOR1	51094	Homo sapiens adiponectin receptor 1 (ADIPOR1), mRNA.	-1.58047
HEBP2	23593	Homo sapiens heme binding protein 2 (HEBP2), mRNA.	-1.5771
FAM152A	51029	Homo sapiens family with sequence similarity 152, member A (FAM152A), mRNA.	-1.55864	X
GPR68	8111	Homo sapiens G protein-coupled receptor 68 (GPR68), mRNA.	-1.54729
LMCD1	29995	Homo sapiens LIM and cysteine-rich domains 1 (LMCD1), mRNA.	-1.54465
BMP2	650	Homo sapiens bone morphogenetic protein 2 (BMP2), mRNA.	-1.54301
LOC642989	642989	PREDICTED: Homo sapiens similar to 40S ribosomal protein S25 (LOC642989), mRNA.	-1.53455
SUPT5H	6829	Homo sapiens suppressor of Ty 5 homolog (S. cerevisiae) (SUPT5H), mRNA.	-1.53172
TRIM4	89122	Homo sapiens tripartite motif-containing 4 (TRIM4), transcript variant beta, mRNA.	-1.53163	X					X
SERPINE1	5054	Homo sapiens serpin peptidase inhibitor, clade E (nexin, plasminogen activator inhibitor type 1), member 1 (SERPINE1), mRNA.	-1.52882
GPAM	57678	Homo sapiens glycerol-3-phosphate acyltransferase, mitochondrial (GPAM), mRNA.	-1.52659
RFTN1	23180	Homo sapiens raftlin, lipid raft linker 1 (RFTN1), mRNA.	-1.52458
LHB	3972	Homo sapiens luteinizing hormone beta polypeptide (LHB), mRNA.	-1.51947
PABPN1	8106	Homo sapiens poly(A) binding protein, nuclear 1 (PABPN1), mRNA.	-1.51935	X					X
AKR1C3	8644	Homo sapiens aldo-keto reductase family 1, member C3 (3-alpha hydroxysteroid dehydrogenase, type II) (AKR1C3), mRNA.	-1.51516	X					X
FERMT1	55612	Homo sapiens fermitin family homolog 1 (Drosophila) (FERMT1), mRNA.	-1.51502
EDN1	1906	Homo sapiens endothelin 1 (EDN1), mRNA.	-1.51228	X		X		X	X
CHSY1	22856	Homo sapiens chondroitin sulfate synthase 1 (CHSY1), mRNA.	-1.51145
LOC644039	644039	PREDICTED: Homo sapiens similar to 60S ribosomal protein L10 (QM protein) (Tumor suppressor QM) (Laminin receptor homolog) (LOC644039), mRNA.	-1.5063
STARD13	90627	Homo sapiens START domain containing 13 (STARD13), transcript variant alpha, mRNA.	-1.50577
VASN	114990	Homo sapiens vasorin (VASN), mRNA.	-1.50498
ANXA8	244	Homo sapiens annexin A8 (ANXA8), mRNA.	-1.50247
NCOA3	8202	Homo sapiens nuclear receptor coactivator 3 (NCOA3), transcript variant 1, mRNA.	-1.50094	X					X
KIAA1199	57214	Homo sapiens KIAA1199 (KIAA1199), mRNA.	-1.50065			X			X
LRRC26	389816	Homo sapiens leucine rich repeat containing 26 (LRRC26), mRNA.	1.50524
FAM64A	54478	Homo sapiens family with sequence similarity 64, member A (FAM64A), mRNA.	1.50645
FAM108A3	653401	Homo sapiens family with sequence similarity 108, member A3 (FAM108A3), mRNA.	1.51078
LOC389816	389816	Homo sapiens cytokeratin associated protein (LOC389816), mRNA.	1.51471
RPS29	6235	Homo sapiens ribosomal protein S29 (RPS29), transcript variant 1, mRNA.	1.52015
GNA13	10672	Homo sapiens guanine nucleotide binding protein (G protein), alpha 13 (GNA13), mRNA.	1.53703
TPX2	22974	Homo sapiens TPX2, microtubule-associated, homolog (Xenopus laevis) (TPX2), mRNA.	1.54523
LOC651816	651816	PREDICTED: Homo sapiens similar to Ubiquitin-conjugating enzyme E2S (Ubiquitin-conjugating enzyme E2-24 kDa) (Ubiquitin-protein ligase) (Ubiquitin carrier protein) (E2-EPF5) (LOC651816), mRNA.	1.56578
RAB11FIP1	80223	Homo sapiens RAB11 family interacting protein 1 (class I) (RAB11FIP1), transcript variant 3, mRNA.	1.58619	X
CAV2	858	Homo sapiens caveolin 2 (CAV2), transcript variant 1, mRNA.	1.58722
TCOF1	6949	Homo sapiens Treacher Collins-Franceschetti syndrome 1 (TCOF1), transcript variant 3, mRNA.	1.59232
ARL6IP1	23204	Homo sapiens ADP-ribosylation factor-like 6 interacting protein 1 (ARL6IP1), mRNA.	1.60224
LOC643446	643446	PREDICTED: Homo sapiens similar to ribonucleic acid binding protein S1, transcript variant 2 (LOC643446), mRNA.	1.63041
PMM2	5373	Homo sapiens phosphomannomutase 2 (PMM2), mRNA.	1.63187
TXNDC5	81567	Homo sapiens thioredoxin domain containing 5 (TXNDC5), transcript variant 2, mRNA.	1.66277
SNRPC	6631	Homo sapiens small nuclear ribonucleoprotein polypeptide C (SNRPC), mRNA.	1.76688
BTG3	10950	Homo sapiens BTG family, member 3 (BTG3), mRNA.	1.77308
SCML1	6322	Homo sapiens sex comb on midleg-like 1 (Drosophila) (SCML1), transcript variant 1, mRNA.	1.88
PKIA	5569	Homo sapiens protein kinase (cAMP-dependent, catalytic) inhibitor alpha (PKIA), transcript variant 7, mRNA.	1.93217
