# Supplementary material for: Identification of MicroRNAs Inhibiting TGF-β-Induced IL-11 Production in Bone Metastatic Breast Cancer Cells
Source: PLoS One. 2012 May 21;7(5):e37361. doi: 10.1371/journal.pone.0037361 (PMC3357420; doi:10.1371/journal.pone.0037361)
Supplement: Table S5 — Overlap between the genes over 1.5-fold downregulated in response to miR-204 in MDA-MB-231(SA) cells and gene sets in the Molecular Signatures Database (MSigDB). The most significantly overlapping gene sets are shown. (XLS) [file pone.0037361.s006.xls]

## Sheet: Sheet1
Table S5. Overlap between the genes over 1.5-fold downregulated in response to miR-204 in MDA-MB-231(SA) cells and gene sets in the Molecular Signatures Database (MSigDB). The most significantly overlapping gene sets are shown.
	Gene set name	Description	Number of overlapping genes	P value
microRNA targets	AAAGGGA,MIR-204,MIR-211	Targets of MicroRNA AAAGGGA,MIR-204,MIR-211	8	0.000813
Curated, computational, and GO gene sets	REACTOME_PEPTIDE_CHAIN_ELONGATION	Genes involved in Peptide chain elongation	8	1.07e-10
	REACTOME_VIRAL_MRNA_TRANSLATION	Genes involved in Viral mRNA Translation	8	1.07e-10
	KEGG_RIBOSOME	Ribosome	8	1.56e-10
	REACTOME_FORMATION_OF_A_POOL_OF_FREE_40S_SUBUNITS	Genes involved in Formation of a pool of free 40S subunits	8	2.91e-10
	REACTOME_INFLUENZA_VIRAL_RNA_TRANSCRIPTION_AND_REPLICATION	Genes involved in Influenza Viral RNA Transcription and Replication	8	4.4e-10
	REACTOME_REGULATION_OF_GENE_EXPRESSION_IN_BETA_CELLS	Genes involved in Regulation of gene expression in beta cells	8	4.77e-10
	REACTOME_GTP_HYDROLYSIS_AND_JOINING_OF_THE_60S_RIBOSOMAL_SUBUNIT	Genes involved in GTP hydrolysis and joining of the 60S ribosomal subunit	8	7.04e-10
	REACTOME_REGULATION_OF_BETA_CELL_DEVELOPMENT	Genes involved in Regulation of beta-cell development	8	1.26e-09
	REACTOME_TRANSLATION	Genes involved in Translation	8	1.9e-09
	STRUCTURAL_CONSTITUENT_OF_RIBOSOME	Genes annotated by the GO term GO:0003735. The action of a molecule that contributes to the structural integrity of the ribosome.	7	3.07e-09
	REACTOME_INSULIN_SYNTHESIS_AND_SECRETION	Genes involved in Insulin Synthesis and Secretion	8	3.38e-09
	REACTOME_INFLUENZA_LIFE_CYCLE	Genes involved in Influenza Life Cycle	8	5.44e-09
	REACTOME_METABOLISM_OF_PROTEINS	Genes involved in Metabolism of proteins	9	1.05e-08
	module_83	Genes in module_83	10	1.65e-08
	MACROMOLECULE_BIOSYNTHETIC_PROCESS	Genes annotated by the GO term GO:0009059. The chemical reactions and pathways resulting in the formation of macromolecules, large molecules including proteins, nucleic acids and carbohydrates.	10	1.98e-08
	TRANSLATION	Genes annotated by the GO term GO:0006412. The chemical reactions and pathways resulting in the formation of a protein. This is a ribosome-mediated process in which the information in messenger RNA (mRNA) is used to specify the sequence of amino acids in the protein.	8	4.05e-08
	GCM_TPT1	Neighborhood of TPT1	6	4.55e-08
	MORF_ACTG1	Neighborhood of ACTG1	7	1.12e-07
	REACTOME_DIABETES_PATHWAYS	Genes involved in Diabetes pathways	10	1.31e-07
	module_151	Genes in module_151	9	2.29e-07
	MORF_NPM1	Neighborhood of NPM1	7	2.78e-07
	module_114	Genes in module_114	9	3.79e-07
	MORF_TPT1	Neighborhood of TPT1	6	4.22e-07
	NUYTTEN_EZH2_TARGETS_UP	Genes up-regulated in PC3 cells (prostate cancer) after knockdown of EZH2 [Gene ID=2146] by RNAi.	14	5.2e-07
	GNF2_ST13	Neighborhood of ST13	5	6.73e-07
	BIOSYNTHETIC_PROCESS	Genes annotated by the GO term GO:0009058. The energy-requiring part of metabolism in which simpler substances are transformed into more complex ones, as in growth and other biosynthetic processes.	10	7.04e-07
	GNF2_EIF3S6	Neighborhood of EIF3S6	6	7.42e-07
	MORF_JUND	Neighborhood of JUND	5	1.02e-06
	WONG_MITOCHONDRIA_GENE_MODULE	Genes that comprise the mitochondria gene module	7	2.26e-06
	CELLULAR_BIOSYNTHETIC_PROCESS	Genes annotated by the GO term GO:0044249. The chemical reactions and pathways resulting in the formation of substances, carried out by individual cells.	8	2.99e-06
	GNF2_TPT1	Neighborhood of TPT1	4	4.21e-06
	module_32	Genes in module_32	7	4.5e-06
	ACEVEDO_LIVER_TUMOR_VS_NORMAL_ADJACENT_TISSUE_UP	Genes up-regulated in liver tumor compared to the normal adjacent tissue.	12	5.36e-06
	RNA_BINDING	Genes annotated by the GO term GO:0003723. Interacting selectively with an RNA molecule or a portion thereof.	7	5.46e-06
	PROTEIN_METABOLIC_PROCESS	Genes annotated by the GO term GO:0019538. The chemical reactions and pathways involving a specific protein, rather than of proteins in general. Includes protein modification.	14	5.96e-06
	STRUCTURAL_MOLECULE_ACTIVITY	Genes annotated by the GO term GO:0005198. The action of a molecule that contributes to the structural integrity of a complex or assembly within or outside a cell.	7	6.09e-06
	BIOCARTA_ERYTH_PATHWAY	Erythrocyte Differentiation Pathway	3	9.97e-06
	BIOCARTA_STEM_PATHWAY	Regulation of hematopoiesis by cytokines	3	9.97e-06
	CELLULAR_PROTEIN_METABOLIC_PROCESS	Genes annotated by the GO term GO:0044267. The chemical reactions and pathways involving a specific protein, rather than of proteins in general, occurring at the level of an individual cell. Includes protein modification.	13	1.04e-05
	CELLULAR_MACROMOLECULE_METABOLIC_PROCESS	Genes annotated by the GO term GO:0044260. The chemical reactions and pathways involving macromolecules, large molecules including proteins, nucleic acids and carbohydrates, as carried out by individual cells.	13	1.19e-05
	GCM_NPM1	Neighborhood of NPM1	5	1.53e-05
	TENEDINI_MEGAKARYOCYTE_MARKERS	Genes essential to the development of megakaryocytes, as expressed in normal cells and essential thrombocythemic cells (ET).	4	1.62e-05
	GNF2_NPM1	Neighborhood of NPM1	4	2.48e-05
	MORF_EIF4A2	Neighborhood of EIF4A2	5	2.64e-05
	REACTOME_GENE_EXPRESSION	Genes involved in Gene Expression	8	2.82e-05
	WINTER_HYPOXIA_METAGENE	Genes regulated by hypoxia, based on literature searches.	6	3.79e-05
	REACTOME_LYSOSOME_VESICLE_BIOGENESIS	Genes involved in Lysosome Vesicle Biogenesis	3	4.35e-05
	module_15	Genes in module_15	7	6.33e-05
	THEILGAARD_NEUTROPHIL_AT_SKIN_WOUND_UP	Genes up-regulated in polymorphonuclear neutrophilic granulocytes (PMNs) attracted to skin wounds.	4	7.1e-05
	MORF_CCNI	Neighborhood of CCNI	4	7.47e-05
