# Supplementary material for: Identification of MicroRNAs Inhibiting TGF-β-Induced IL-11 Production in Bone Metastatic Breast Cancer Cells
Source: PLoS One. 2012 May 21;7(5):e37361. doi: 10.1371/journal.pone.0037361 (PMC3357420; doi:10.1371/journal.pone.0037361)
Supplement: Table S6 — Overlap between the genes over 1.5-fold downregulated in response to miR-379 in MDA-MB-231(SA) cells and gene sets in the Molecular Signatures Database (MSigDB). The most significantly overlapping gene sets are shown. (XLS) [file pone.0037361.s007.xls]

## Sheet: Sheet1
Table S6. Overlap between the genes over 1.5-fold downregulated in response to miR-379 in MDA-MB-231(SA) cells and gene sets in the Molecular Signatures Database (MSigDB). The most significantly overlapping gene sets are shown.
	Gene set name	Description	Number of overlapping genes	P value
microRNA targets	GTCTACC,MIR-379	Targets of MicroRNA GTCTACC,MIR-379	3	0.000613
Curated, computational, and GO gene sets	CHARAFE_BREAST_CANCER_LUMINAL_VS_MESENCHYMAL_DN	Genes down-regulated in luminal-like breast cancer cell lines compared to the mesenchymal-like ones.	10	1.06e-07
	WU_CELL_MIGRATION	Genes associated with migration rate of 40 human bladder cancer cells.	6	5.22e-06
	DACOSTA_UV_RESPONSE_VIA_ERCC3_COMMON_DN	Common down-regulated transcripts in fibroblasts expressing either XP/CS or TDD mutant forms of ERCC3 [Gene ID=2071], after UVC irradiation.	8	6.38e-06
	RIGGI_EWING_SARCOMA_PROGENITOR_UP	Genes up-regulated in mesenchymal stem cells (MSC) engineered to express EWS-FLI1 [Gene ID=2130, 2321] fusion protein.	8	6.49e-06
	HAN_SATB1_TARGETS_UP	Genes up-regulated in MDA-MB-231 cells (breast cancer) after knockdown of SATB1 [Gene ID=6304] by RNAi.	7	1e-05
	CHIN_BREAST_CANCER_COPY_NUMBER_UP	Genes from common regions of gains observed in more than 15% of 148 primary breast cancer tumors.	3	1.9e-05
	GU_PDEF_TARGETS_UP	Integrin, VEGF, Wnt and TGF-?? signaling pathway genes up-regulated in PC-3 cells (prostate cancer) after knockdown of PDEF [Gene ID=25803] by RNAi.	4	2.09e-05
	SMID_BREAST_CANCER_BASAL_UP	Genes up-regulated in basal subtype of breast cancer samles.	9	2.82e-05
	module_154	Genes in module_154	4	2.92e-05
	BILD_HRAS_ONCOGENIC_SIGNATURE	Genes selected in supervised analyses to discriminate cells expressing activated HRAS [Gene ID=3265] oncogene from control cells expressing GFP.	6	3.49e-05
	MORF_CCNI	Neighborhood of CCNI	4	3.59e-05
	module_297	Genes in module_297	4	3.77e-05
	module_357	Genes in module_357	4	3.77e-05
	LUI_THYROID_CANCER_CLUSTER_3	Cluster 3: genes with similar expression profiles across follicular thyrorid carcinoma (FTC) samples; genes in this cluster correlated well with the presence of PAX8-PPARG [Gene ID=7849, 5468] fusion protein.	3	4.01e-05
	AMIT_EGF_RESPONSE_480_HELA	Genes whose expression peaked at 480 min after stimulation of HeLa cells with EGF [Gene ID=1950].	5	4.68e-05
	KEGG_SMALL_CELL_LUNG_CANCER	Small cell lung cancer	4	4.8e-05
	NAKAYAMA_SOFT_TISSUE_TUMORS_PCA2_DN	Top 100 probe sets contrubuting to the negative side of the 2nd principal component; associated with adipocytic differentiation.	4	5.27e-05
	module_131	Genes in module_131	3	6.61e-05
	WANG_BARRETTS_ESOPHAGUS_AND_ESOPHAGUS_CANCER_DN	Genes down-regulated in esophageal adenocarcinoma (EAC) and Barret's esophagus (BE) relative to normal esophagi.	3	7.24e-05
	NUYTTEN_EZH2_TARGETS_UP	Genes up-regulated in PC3 cells (prostate cancer) after knockdown of EZH2 [Gene ID=2146] by RNAi.	10	8.71e-05
	UZONYI_RESPONSE_TO_LEUKOTRIENE_AND_THROMBIN	Genes up-regulated in HUVEC cells (primary endothelium) after stimulation with leukotriene LTD4 [PubChem=3908] or thrombin (F2) [Gene ID=2147] for 1 h.	3	9.36e-05
	LIU_TARGETS_OF_VMYB_VS_CMYB_DN	Gene in the opposite directions by v-MYB (DN) and c-MYB (UP) variants of CMYB [Gene ID=4602] overexpressed in primary monocyte cultures off adenoviral vectors.	3	0.000147
	WILLIAMS_ESR2_TARGETS_DN	Genes uniquely down-regulated in T47D cells (breast cancer) by induction of ESR2 [Gene ID=2100] expression in the Tet-Off system.	2	0.000154
	module_47	Genes in module_47	5	0.000162
	LEE_METASTASIS_AND_ALTERNATIVE_SPLICING_DN	Down-regulated genes displaying alternative splicing in MDA-MB-435 cells (breast cancer) whose metastatic potential has been reduced by expression of NME1 [Gene ID=4830].	3	0.000169
	ZHANG_RESPONSE_TO_IKK_INHIBITOR_AND_TNF_UP	Genes up-regulated in BxPC3 cells (pancreatic cancer) after treatment with TNF [Gene ID=7124] or IKI-1, an inhibitor of I?B kinase (IKK).	5	0.000172
	LUI_THYROID_CANCER_PAX8_PPARG_DN	Top genes distinguishing between follicular thyroid carcinoma (FTC) samples by the presence or absence of the PAX8-PPARG [Gene ID=7849, 5468] fusion protein.	3	0.00018
	TSAI_RESPONSE_TO_IONIZING_RADIATION	Genes up-regulated in TK6, WTK1, and NH32 cell lines (lymphoblast) in response to ionizing radiation.	4	0.000186
	VANTVEER_BREAST_CANCER_ESR1_DN	Down-regulated genes from the optimal set of 550 markers discriminating breast cancer samples by ESR1 [Gene ID=2099] expression: ER(+) vs ER(-) tumors.	5	0.000188
	KHETCHOUMIAN_TRIM24_TARGETS_UP	Retinoic acid-responsive genes up-regulated in hepatocellular carcinoma (HCC) samples of TRIM24 [Gene ID=8805] knockout mice.	3	0.000192
	MORF_EIF4A2	Neighborhood of EIF4A2	4	0.000205
	SENESE_HDAC1_AND_HDAC2_TARGETS_UP	Genes up-regulated in U2OS cells (osteosarcoma) upon knockdown of both HDAC1 and HDAC2 [Gene ID=3065, 3066] by RNAi.	5	0.000259
	GCM_PTK2	Neighborhood of PTK2	4	0.000261
	GENTILE_UV_HIGH_DOSE_DN	Selected genes down-regulated in WS1 (fibroblast) in response to irradiation with high dose UV-C.	5	0.00029
	ONDER_CDH1_TARGETS_3_DN	Genes down-regulated in HMLE cells (immortalized nontransformed mammary epithelial) cells after loss of function of E-cadhedrin (CDH1) [Gene ID=999], which was achieved either by RNAi knockdown or by expression of a dominan-negative form of CDH1.	3	0.00029
	MORF_SART1	Neighborhood of SART1	3	0.000306
	LANDIS_ERBB2_BREAST_PRENEOPLASTIC_DN	The 82 genes out of the 324-gene signature that changed in the pre-neoplastic tissue adjacent to the mammary tumors induced by transgenic expression of ERBB2 [Gene ID=2064].	3	0.000341
	KEGG_ARACHIDONIC_ACID_METABOLISM	Arachidonic acid metabolism	3	0.000359
	HSIAO_HOUSEKEEPING_GENES	Housekeeping genes identified as expressed across 19 normal tissues.	6	0.000366
	LEE_LIVER_CANCER_ACOX1_UP	Genes up-regulated in hepatocellular carcinoma of ACOX1 [Gene ID=51] knockout mice.	3	0.000377
	module_433	Genes in module_433	3	0.000396
	module_92	Genes in module_92	4	0.000406
	REN_ALVEOLAR_RHABDOMYOSARCOMA_DN	Genes commonly down-regulated in human alveolar rhabdomyosarcoma (ARMS) and its mouse model overexpressing PAX3-FOXO1 [Gene ID=5077, 2308] fusion.	6	0.000412
	module_164	Genes in module_164	3	0.000416
	GCM_MAP4K4	Neighborhood of MAP4K4	4	0.000416
	module_148	Genes in module_148	2	0.000427
	module_326	Genes in module_326	2	0.000427
	FULCHER_INFLAMMATORY_RESPONSE_LECTIN_VS_LPS_UP	Genes up-regulated in monocyte-derived dendritic cells (MDDC) after stimulation with galecin-1 (lectin, LGALS1) [Gene ID=3956] compared to that with bacterial lipopolysaccharide (LPS).	7	0.000453
	MORF_JUND	Neighborhood of JUND	3	0.000458
	MORF_NPM1	Neighborhood of NPM1	4	0.000484
