# Supplementary material for: Identification of MicroRNAs Inhibiting TGF-β-Induced IL-11 Production in Bone Metastatic Breast Cancer Cells
Source: PLoS One. 2012 May 21;7(5):e37361. doi: 10.1371/journal.pone.0037361 (PMC3357420; doi:10.1371/journal.pone.0037361)
Supplement: Table S7 — Primers and probes used for quantitative RT-PCR. (XLS) [file pone.0037361.s008.xls]

## Sheet: Table S1
Table S7. Primers and probes used for quantitative RT-PCR.
Gene	Forward primer 5'->3'	Reverse primer 5'->3'	Probe #
			(Human Probe Library, Roche)
IL11	TATCCACTTGAGGGCGATTT	CTGCCCCAGTTACCCAAG	33
ACTB	CCAACCGCGAGAAGATGA	CCAGAGGCGTACAGGGATAG	64
